# Supplementary material for: Parental involvement and student creativity: a three-level meta-analysis
Source: Front Psychol. 2024 Sep 11;15:1407279. doi: 10.3389/fpsyg.2024.1407279 (PMC11422223; doi:10.3389/fpsyg.2024.1407279)
Supplement: Supplementary file 1 [file Data_Sheet_1.xlsx]

## Sheet: Sheet1
es.id	author	n	cor	z	se.z	var.z	Publication year	quality assessment	Culturaleast	Culturalwest	Grades1preschool	Grades1primary	Grades2middle	Grades3middleandprimary	Grades4collage	Publicationtype1journal	Publicationtype2dissertation	participationAS	participationBC	participationPYC	participationCS	father	mother	parents
id_1	Mandahu，2015	540	0.09	0.0902442	0.0431532	0.0018622	2015	14	1	0	0	1	0	0	0	1	0	0	1	0	0	1	0	0
id_2	Mandahu，2015	540	-0.21	-0.213171	0.0431532	0.0018622	2015	14	1	0	0	1	0	0	0	1	0	0	0	1	0	1	0	0
id_3	Wangxukun，2018	800	0.1	0.100335	0.0354218	0.00125471	2018	19	1	0	0	0	1	0	0	0	1	0	0	0	1	0	1	0
id_4	Wangxukun，2018	800	-0.02	-0.0200027	0.0354218	0.00125471	2018	19	1	0	0	0	1	0	0	0	1	0	0	0	1	1	0	0
id_5	Wangyan，2011	651	0.1225	0.123118	0.0392837	0.00154321	2011	20	1	0	0	0	1	0	0	0	1	0	0	0	1	0	1	0
id_6	Wangyan，2011	651	0.1	0.100335	0.0392837	0.00154321	2011	20	1	0	0	0	1	0	0	0	1	0	0	0	1	1	0	0
id_7	Wangyan，2011	651	0.095	0.0952873	0.0392837	0.00154321	2011	20	1	0	0	0	1	0	0	0	1	1	0	0	0	0	1	0
id_8	Wangyan，2011	651	0.0325	0.0325114	0.0392837	0.00154321	2011	20	1	0	0	0	1	0	0	0	1	1	0	0	0	1	0	0
id_9	Chagas，2009	28	0.235	0.239475	0.2	0.04	2009	15	0	1	0	0	0	1	0	1	0	0	0	0	1	0	0	1
id_10	Chen，2021a	258	0.295	0.304034	0.0626224	0.00392157	2021	18	1	0	0	0	1	0	0	1	0	1	0	0	0	0	0	1
id_11	Chen，2021a	258	0.248	0.253281	0.0626224	0.00392157	2021	18	1	0	0	0	1	0	0	1	0	0	1	0	0	0	0	1
id_12	Chen，2021a	258	-0.035	-0.0350143	0.0626224	0.00392157	2021	18	1	0	0	0	1	0	0	1	0	0	0	1	0	0	0	1
id_13	Cho，2011b	733	0.29	0.298566	0.0370117	0.00136986	2011	20	1	0	0	0	0	1	0	1	0	0	0	0	1	0	0	1
id_14	Cho，2011c	236	0.4	0.423649	0.0655122	0.00429185	2011	20	1	0	0	1	0	0	0	1	0	0	0	0	1	0	0	1
id_15	Cho，2011d	328	0.31	0.320545	0.05547	0.00307692	2011	20	1	0	0	0	1	0	0	1	0	0	0	0	1	0	0	1
id_16	Cho，2011e	169	0.07	0.0701147	0.0776151	0.0060241	2011	20	1	0	0	0	1	0	0	1	0	0	0	0	1	0	0	1
id_17	Cho，2011f	24	0.39	0.4118	0.218218	0.047619	2011	20	1	0	0	1	0	0	0	1	0	0	0	0	1	0	0	1
id_18	Cho，2011g	22	0.26	0.266108	0.229416	0.0526316	2011	20	1	0	0	0	1	0	0	1	0	0	0	0	1	0	0	1
id_19	Fanchini，2018	855	0.123	0.123626	0.0342594	0.00117371	2018	15	0	1	0	1	0	0	0	1	0	0	0	0	1	0	0	1
id_20	Jankowska，2019	75	-0.1275	-0.128198	0.117851	0.0138889	2018	17	0	1	0	1	0	0	0	1	0	0	0	0	1	0	0	1
id_21	Jankowska，2019	75	-0.19	-0.192337	0.117851	0.0138889	2018	17	0	1	0	1	0	0	0	1	0	0	0	0	1	0	0	1
id_22	Kim，2020	333	-0.076	-0.0761468	0.0550482	0.0030303	2020	15	1	0	NA	NA	NA	NA	NA	1	0	0	0	0	1	0	0	1
id_23	Kim，2020	333	-0.065	-0.0650918	0.0550482	0.0030303	2020	15	1	0	NA	NA	NA	NA	NA	1	0	0	0	0	1	0	0	1
id_24	Krumm，2015	359	0.053	0.0530497	0.0529999	0.00280899	2015	14	0	1	0	0	0	1	0	1	0	0	0	0	1	0	0	1
id_25	Liang，2021a	80	-0.045	-0.0450304	0.113961	0.012987	2021	15	1	0	0	0	1	0	0	1	0	0	0	0	1	0	0	1
id_26	Liang，2021a	80	-0.066	-0.0660961	0.113961	0.012987	2021	15	1	0	0	0	1	0	0	1	0	0	0	1	0	0	0	1
id_27	Liang，2021a	80	-0.05	-0.0500417	0.113961	0.012987	2021	15	1	0	0	0	1	0	0	1	0	1	0	0	0	0	0	1
id_28	Liang，2021b	447	0.265	0.271478	0.0474579	0.00225225	2021	17	1	0	0	0	0	1	0	1	0	0	0	0	1	0	0	1
id_29	Liang，2021b	445	-0.0265	-0.0265062	0.0475651	0.00226244	2021	17	1	0	0	0	0	1	0	1	0	0	0	0	1	0	0	1
id_30	Liang，2021b	452	-0.138	-0.138886	0.0471929	0.00222717	2021	17	1	0	0	0	0	1	0	1	0	0	0	1	0	0	0	1
id_31	Liang，2021b	468	0.2	0.202733	0.0463739	0.00215054	2021	17	1	0	0	0	0	1	0	1	0	1	0	0	0	0	1	0
id_32	Liang，2021b	470	0.301	0.310619	0.0462745	0.00214133	2021	17	1	0	0	0	0	1	0	1	0	1	0	0	0	1	0	0
id_33	Liu，2013	550	0.12	0.120581	0.0427569	0.00182815	2013	16	1	0	0	0	1	0	0	1	0	0	0	0	1	0	1	0
id_34	Liu，2013	550	0.1	0.100335	0.0427569	0.00182815	2013	16	1	0	0	0	1	0	0	1	0	0	0	0	1	0	0	1
id_35	Liu，2013	550	0.1	0.100335	0.0427569	0.00182815	2013	16	1	0	0	0	1	0	0	1	0	1	0	0	0	0	1	0
id_36	Liu，2013	550	0.06	0.0600722	0.0427569	0.00182815	2013	16	1	0	0	0	1	0	0	1	0	1	0	0	0	0	0	1
id_37	Michel，1991	30	0.59	0.677666	0.19245	0.037037	1991	14	0	1	0	1	0	0	0	1	0	0	0	0	1	0	1	0
id_38	Ofole，2014	677	0.172	0.173727	0.0385186	0.00148368	2014	17	0	1	0	0	1	0	0	1	0	0	0	0	1	0	0	1
id_39	OH，2014a	39	0.234	0.238417	0.166667	0.0277778	2014	15	1	0	0	1	0	0	0	1	0	0	0	0	1	1	0	0
id_40	OH，2014a	39	0.042	0.0420247	0.166667	0.0277778	2014	15	1	0	0	1	0	0	0	1	0	0	0	0	1	0	1	0
id_41	OH，2014b	98	0.086	0.086213	0.102598	0.0105263	2014	15	1	0	0	1	0	0	0	1	0	0	0	0	1	1	0	0
id_42	OH，2014b	98	0.001	0.001	0.102598	0.0105263	2014	15	1	0	0	1	0	0	0	1	0	0	0	0	1	0	1	0
id_43	Ren，2017	503	-0.08	-0.0801713	0.0447214	0.002	2017	15	1	0	0	0	1	0	0	1	0	0	0	1	0	0	0	1
id_44	Ren，2017	503	0.107	0.107411	0.0447214	0.002	2017	15	1	0	0	0	1	0	0	1	0	0	1	0	0	0	0	1
id_45	Szechter，2004	15	0.464	0.502397	0.288675	0.0833333	2004	14	NA	NA	1	0	0	0	0	1	0	0	0	0	1	0	0	1
id_46	Tang，2022	5523	0.095	0.0952873	0.0134595	0.000181159	2022	18	1	0	0	0	0	1	0	1	0	1	0	0	0	0	0	1
id_47	Wang，2019	82	-0.01	-0.0100003	0.112509	0.0126582	2019	15	1	0	1	0	0	0	0	1	0	1	0	0	0	0	1	0
id_48	Wang，2019	82	0.19	0.192337	0.112509	0.0126582	2019	15	1	0	1	0	0	0	0	1	0	0	0	0	1	0	1	0
id_49	Yinsuting，2019	1440	-0.0125	-0.0125007	0.0263798	0.000695894	2019	18	1	0	0	0	0	1	0	0	1	0	0	0	1	0	1	0
id_50	Yinsuting，2019	1440	0.02	0.02	0.0263798	0.000695894	2019	18	1	0	0	0	0	1	0	0	1	0	0	0	1	1	0	0
id_51	JiajunGuo，2021	559	0.107	0.107411	0.0424094	0.00179856	2021	16	1	0	0	0	0	0	1	1	0	1	0	0	0	0	0	1
id_52	JiajunGuo，2021	559	0.06	0.0600722	0.0424094	0.00179856	2021	16	1	0	0	0	0	0	1	1	0	0	1	0	0	0	0	1
id_53	kongkaikai，2019	417	0.15882	0.160176	0.0491473	0.00241546	2019	20	1	0	1	0	0	0	0	0	1	1	0	0	0	0	0	1
id_54	liyimin，2021	776	0.21	0.213171	0.0359675	0.00129366	2021	20	1	0	0	0	1	0	0	0	1	1	0	0	0	0	0	1
id_55	liyimin，2021	776	-0.113	-0.113485	0.0359675	0.00129366	2021	20	1	0	0	0	1	0	0	0	1	0	0	1	0	0	0	1
id_56	zhaoxu，2012	398	0.058	0.0580652	0.0503155	0.00253165	2012	17	1	0	0	1	0	0	0	0	1	1	0	0	0	0	0	1
id_57	Gralewski ，2020	552	0.04	0.0400214	0.042679	0.00182149	2020	17	0	1	0	0	1	0	0	1	0	1	0	0	0	0	1	0
id_58	Gralewski ，2020	552	-0.047	-0.0470347	0.042679	0.00182149	2020	17	0	1	0	0	1	0	0	1	0	0	0	1	0	0	1	0
id_59	Diarra，2017	262	0.25575	0.261556	0.062137	0.003861	2017	13	0	1	0	1	0	0	0	1	0	1	0	0	0	0	0	1
id_60	Diarra，2017	262	0.298	0.307323	0.062137	0.003861	2017	13	0	1	0	1	0	0	0	1	0	0	1	0	0	0	0	1
id_61	YannaZhang，2021	584	0.15	0.15114	0.041487	0.00172117	2021	18	1	0	0	0	0	0	1	1	0	1	0	0	0	0	0	1
id_62	Pugsley，2020	962	0.288	0.296384	0.0322917	0.00104275	2020	16	NA	NA	0	NA	NA	NA	NA	1	0	0	0	0	1	0	0	1
id_63	Pugsley，2020	962	0.363	0.380337	0.0322917	0.00104275	2020	16	NA	NA	0	NA	NA	NA	NA	1	0	1	0	0	0	0	0	1
id_64	Pugsley，2020	962	0.175	0.17682	0.0322917	0.00104275	2020	16	NA	NA	0	NA	NA	NA	NA	1	0	1	0	0	0	0	0	1
id_65	Pérez-fuentes，2019	742	0.12	0.120581	0.0367856	0.00135318	2019	15	0	1	0	0	0	1	0	1	0	0	0	0	1	0	0	1
id_66	Pérez-fuentes，2019	742	0.09	0.0902442	0.0367856	0.00135318	2019	15	0	1	0	0	0	1	0	1	0	1	0	0	0	0	0	1
id_67	Pérez-fuentes，2019	742	0.1	0.100335	0.0367856	0.00135318	2019	15	0	1	0	0	0	1	0	1	0	0	1	0	0	0	0	1
id_68	Pérez-fuentes，2019	742	-0.04	-0.0400214	0.0367856	0.00135318	2019	15	0	1	0	0	0	1	0	1	0	0	0	1	0	0	0	1
id_69	LingWang，2022	680	0.2475	0.252748	0.0384331	0.0014771	2022	17	1	0	0	0	0	1	0	1	0	1	0	0	0	0	0	1
id_70	LingWang，2022	680	-0.238	-0.242653	0.0384331	0.0014771	2022	17	1	0	0	0	0	1	0	1	0	0	0	1	0	0	0	1
